# Supplementary material for: Defining the genetic architecture of hypertrophic cardiomyopathy: re-evaluating the role of non-sarcomeric genes
Source: Eur Heart J. 2017 Jan 11;38(46):3461–8. doi: 10.1093/eurheartj/ehw603 (PMC5837460; doi:10.1093/eurheartj/ehw603)
Supplement: Supplementary Tables S1 S5 S7 [file ehw603_supplementary_tables_s1_s5_s7.xlsx]

## Sheet: Table S1
Gene	Transcript	Cases sequenced
		Illumina TruSight	Solid Research	Total	Clinical
ACTA1	ENST00000366684	405	-	405	-
ACTC1	ENST00000290378	405	399	804	4185
ACTN2	ENST00000366578	405	399	804	1439
ANKRD1	ENST00000371697	405	399	804	807
CACNA1C	ENST00000399655	405	399	804	-
CALR3	ENST00000269881	405	399	804	-
CASQ2	ENST00000261448	405	399	804	-
CAV3	ENST00000343849	405	399	804	-
COX15	ENST00000370483	405	-	405	-
CRYAB	ENST00000526180	405	399	804	-
CSRP3	ENST00000533783	405	399	804	2167
FHL1	ENST00000370690	405	-	405	1535
FHL2	ENST00000358129	-	399	399	-
FLNC	ENST00000325888	-	-	0	-
FXN	ENST00000377270	405	399	804	-
GAA	ENST00000302262	405	399	804	-
GLA	ENST00000218516	405	399	804	3700
JPH2	ENST00000372980	405	-	405	-
KCNQ1	ENST00000155840	405	399	804	-
KLF10	ENST00000285407	405	-	405	-
LAMP2	ENST00000200639	405	399	804	3290
LDB3	ENST00000361373	405	-	405	-
LMNA	ENST00000368300	405	399	804	-
MRPL3	ENST00000264995	-	-	0	-
MYBPC3	ENST00000545968	405	399	804	6179
MYH6	ENST00000356287	405	399	804	-
MYH7	ENST00000355349	405	399	804	6112
MYL2	ENST00000228841	405	399	804	4185
MYL3	ENST00000395869	405	399	804	4185
MYLK2	ENST00000375994	405	399	804	-
MYO6	ENST00000369977	405	-	405	-
MYOM1	ENST00000356443	-	-	0	-
MYOZ2	ENST00000307128	405	399	804	632
MYPN	ENST00000358913	405	399	804	-
NEXN	ENST00000334785	405	399	804	632
OBSCN	ENST00000284548	-	-	0	-
PDLIM3	ENST00000284770	405	399	804	-
PLN	ENST00000357525	405	399	804	2167
PRKAG2	ENST00000287878	405	399	804	3973
SLC25A4	ENST00000281456	405	-	405	-
SRI	ENST00000265729	-	-	0	-
TCAP	ENST00000309889	405	399	804	-
TNNC1	ENST00000232975	405	399	804	632
TNNI3	ENST00000344887	405	399	804	6047
TNNT2	ENST00000367318	405	399	804	6103
TPM1	ENST00000403994	405	399	804	4447
TRIM54	ENST00000296098	-	399	399	-
TRIM55	ENST00000315962	-	399	399	-
TRIM63	ENST00000374272	405	399	804	-
TTR	ENST00000237014	405	399	804	632
VCL	ENST00000211998	405	399	804	-
Table S1: Genes (and designated canonical transcripts) analysed in this study. The number of cases sequenced are from this study (sequenced on Illumina and Solid platforms) and from the clinical genetics cohorts from OMGL and LMM.

## Sheet: Table S5
	Gene	Function	ExAC	Report	Cohort frequencies	Patient/Pedigree information	Functional data
	Strong Evidence
	CSRP3	Z disc	0.00324	12642359	3/200 (0.01500, p=0.029)	c.131T>C/p.L44P - present in 2 affected siblings (and 1 not classifiable). [ExAC AC=0] c.160_164delTCGGAinsAGGGG/p.S54R,p.E55G - present in 3 affected siblings (father died of SCD). [ExAC AC=0] c.172T>G/p.C58G - present in 3 affected family members (and 1 not classifiable), absent in 3 unaffected (and 1 not classifiable). [ExAC AC=0]	-
				16352453	5/389 (0.01285, p=0.010)	Of these five variants, three are present in patients with unspecified myofilament variants. c.272A>T/p.Q91L - [ExAC AC=1, freq=0.000008] p.K42fs/165 - [ExAC AC=0] c.131T>C/p.L44P - [ExAC AC=0] c.190C>T/p.R64C - [ExAC AC=3, freq=0.000024] c.197A>G/p.Y66C - [ExAC AC=1, freq=0.000008]	-
				18505755	2/352# (0.00568, p=0.319)	c.172T>G/p.C58G - extended pedigree from REF:12642359, present in 8 affected and 3 unaffected, absent in 20 unaffected (approximate LOD = 3.6). Not part of sequenced cohort. [ExAC AC=0] c.136A>C/p.S46R - identified in two probands and segregates in one family, present in 6 affected and 1 unaffected, absent in 6 unaffected. [ExAC AC=4, freq=0.000033]	MLP protein level reduced by 60% in myocardium of patient with p.C58G variant.
				20087448	-	c.50insGCAGATTTCTT - present in a family which is double heterozygous with MYH7:p.R633H, cases with both variants are more severely affected than those with one. [ExAC AC=0]	-
				22429680	3/80 (0.03750, p=0.002)	c.128delC/p.A43Vfs165 - [ExAC AC=0] c.170A>C/p.Y57S - [ExAC AC=0] c.131T>C/p.L44P - [ExAC AC=0]	-
				25351510	14/874 (0.01602, p<0.0001)	-	-
				Clinical	11/2167 (0.00508, p=0.176)	Summary: A significant excess of rare variants has been observed in the combined HCM cohorts. Segregation of variants has been reported in several pedigrees, with a maximum LOD score of 3.6. In addition, one variant, p.L44P, is significantly enriched in cases (11/4866 cases versus 0/60706 ExAC samples, p<1x10-4). This evidence suggests CSRP3 is a genuine HCM gene. Several cases have been reported…
				This study	6/804 (0.00746, p=0.052)
				Total	44/4866 (0.00904, p<0.0001)
	FHL1	Desmosomal	0.0017	22523091	3/121* (0.02479, p=0.001)	c.134delA - detected in single male patient and absent from parents, suggesting de novo mutation. [ExAC AC=0] c.459C>A/p.C153X - present in 2 affected bothers (diagnosed with HCM at 10 and 13) with associated muscle weakness and in sister and mother, both diagnosed with HCM by echocardiography. [ExAC AC=0] c.827G>C/p.C276S - detected in HCM patient diagnosed during adolescence and in unaffected m…	c.134delA and c.827G>C caused reduced FHL1 protein levels in C2C12 myoblasts and cardiac myocytes. Altered contractility was observed after transduction into rat engineered heart tissue.
				22923418	-	c.672C>G/p.C224W - detected in 12 males and 19 females in 5 different families. [ExAC AC=0] c.736C>T/p.H246Y - detected in 1 affected male and carrier mother. [ExAC AC=0] p.V280M - detected in 2 affected males and carrier mother. [ExAC AC=0] p.A168GfsX195 - detected in 2 affected males and carrier mother. [ExAC AC=0]	-
				23500067	-	c.592C>T/p.Q198X - present in two brothers with unexplained LVH and Achilles tendon contractures and in their asymptomatic mother, with history of cardiomyopathy and sudden death in family. Variant is present in exon 6 so doesn't affect isoform 1C. [ExAC AC=0]	-
				23965743	-	c.632delA - detected in male patient with HCM, diffuse muscle pain and muscular hypertrophy. Variant is present in exon 6 so doesn't affect isoform 1C. [ExAC AC=0]	-
				24114807	-	c.599dupT - present in 10 members of a 4 generation family, including 3 affected males and 1 affected female, 5 members with abnormal electrocardiogram and 1 unaffected 2-year old male (approximate LOD = 1.2). Variant is present in exon 6 so doesn't affect isoform 1C. [ExAC AC=0]	-
				25246303	-	c.764G>C/p.C255S - detected in male patient (14) with HCM and X-linked distal myopathy, as well as deceased brother (sudden death at 10 with HCM detected by postmortem), mother and aunt (maternal uncle also died suddenly with HCM detected by postmortem but genotype status is unknown). [ExAC AC=0]	-
				Clinical	14/1535 (0.00912, p<0.0001)	Summary: Variants in FHL1 have been associated with a range of X-linked myopathies, with several reports demonstrating a HCM phenotype in affected males, some segregating with disease in families. A significant case excess was observed in combined HCM cohorts compared to ExAC, as well as segregation in several small cohorts and a confirmed de novo truncating variant in one patient.
				This study	2/405 (0.00494, p=0.092)
				Total	19/2061 (0.00922, p<0.0001)
	PLN	Calcium signalling	0.00048	12639993	-	c.116T<G/p.L39X - identified in two unrelated Greek pedigrees - two homozygous individuals developed DCM and heart failure, in 11 heterozygous individuals, 2 had DCM, 4 had left ventricular hypertrophy and 5 had normal echocardiograms. [ExAC AC=1, freq=0.000008]	In HEK293 cells and adult rat cardiomyocytes, expression of this variant resulted in no PLN inhibition of sarcoplasmic reticulum calcium ATPase and no expression of stable PLN.
				12705874	0/87 (0.00000, no excess)	-	-
				16382369	0/53 (0.00000, no excess)	-	-
				16829191	0/101 (0.00000, no excess)	-	-
				17655857	1/252 (0.00397, p=0.117)	c.116T<G/p.L39X - present in proband (F, 61, Greek) and absent in unaffected offspring. [ExAC AC=1, freq=0.000008]	-
				18409188	0/38 (0.00000, no excess)	-	-
				21167350	1/1064 (0.00094, p=0.408)	c.116T<G/p.L39X - 3 members of a 3 generation family, proband (M, 51), unaffected daughter (38), affected granddaughter (3) and absent in 3 unaffected. [ExAC AC=1, freq=0.000008]	-
				25351510	7/874 (0.00801, p<0.0001)	-	-
				Clinical	7/2167 (0.00323, p=0.0002)	Summary: An excess of rare variation in PLN has been observed in the combined HCM cohorts compared to ExAC, although the frequency in cases is low (0.3% overall). The same nonsense variant, p.L39X, has occurred in several studies and is significantly enriched in cases (4/5435 cases versus 1/60671 ExAC samples, p=2x10-4), with some data to suggest segregation in family pedigrees, although a range …
				This study	2/804 (0.00249, p=0.062)
				Total	18/5440 (0.00331, p<0.0001)
	Moderate Evidence
	ACTN2	Z disc	0.01086	17097056	2/239* (0.00837, no excess)	p.G111V - [ExAC AC=0] p.R759T - [ExAC AC=0] c.1484C>T/p.T495M - [ExAC AC=26, freq=0.000219]	-
				20022194	3/297 (0.01010, no excess)	c.355G>A/p.A119T - present in 23 members of a 3-generation family, including 7 affected (LOD = 2.82). Gene was identified through linkage study and prioritised for sequencing from 38 genes in locus. Not part of sequenced cohort. [ExAC AC=0] c.1883A>G/p.E628G - present in proband (F, 44) and two sons (16 - borderline LVH, 13 - normal). [ExAC AC=0] c.1748A>C/p.E583A - [ExAC AC=1, freq=0.000008] c.9…	-
				25173926	-	c.683T>C/p.M228T - present in 18 members of a 4-generation family, including 11 affected (5 with LVH) (approximate LOD = 2.1) Identified from large panel sequencing. [ExAC AC=0]	-
				Clinical	10/1439 (0.00695, no excess)	Summary: Segregation data from two large pedigrees (one from a linkage study and one from panel sequencing) suggests the variants identified in these families may be causative and that specific ACTN2 variants could be pathogenic for HCM. However as no excess of rare variants is observed in the combined HCM cohorts over ExAC, any novel ACTN2 variants identified in a HCM patient should be supported…
				This study	16/804 (0.01990, p=0.024)
				Total	31/2779 (0.01116, p=0.851)
	CRYAB	Cytoskeletal	0.00208	23197161	-	p.Q26X - identified as a de novo variant in a paediatric HCM patient who went on to die of SCD at 17. [ExAC AC=0]	-
				Clinical	-	Summary: In addition to the published de novo CRYAB truncating variant in a paediatric HCM case, we have identified a different nonsense mutation, p.E99X, in a HCM patient and his affected son. There is only one nonsense/frameshift variant is ExAC. Truncating variants in CRYAB have previously been associated with myofibrillar myopathy and muscular dystrophy (with infantile onset in recessive case…
				This study	2/804 (0.00249, p=0.684)
				Total	2/804 (0.00249, p=0.684)
	FLNC	Z disc	0.03211	25351925	8/92* (0.08696, p=0.001)	p.A1539T - present in 4 affected (and 3 obligate carriers) and absent in 5 affected members of family CAR2 (LOD = 2.33), present in 4 affected and 2 unaffected and absent in 2 unaffected members of family CAR304. [ExAC AC=0] p.E108X - present in 2 affected and 1 unaffected, absent in 2 unaffected members of family CAR176. [ExAC AC=0] p.A2430V - present in 3 affected and absent in 1 unaffected mem…	Several of the identified variants resulted in the formation of large protein aggregates when expressed in H9C2 rat cardiac myoblasts and rat neonatal cardiac myocytes.
				Clinical	-	Summary: Although there has been only one study demonstrating the role of FLNC variants in HCM, a clear excess of rare variation over ExAC and segregation data in several, albeit small, pedigrees suggests variants in this gene can be causative for HCM. However, the relatively high rate of rare variants in the population, combined with the inflated case frequency due to sequencing only patients ne…
				This study	-
				Total	8/92 (0.08696, p=0.0097)
	MYOZ2	Z disc	0.00256	17347475	0/516 (0.00000, no excess)	c.142T>C/p.S48P - Gene was identified through linkage study and prioritised for sequencing from 30 genes in locus based on cardiac expression and function. Variant detected was present in 6 affected and absent in 4 unaffected members of a 3 generation family (LOD=2.03). [ExAC AC=0] c.738A>G/p.I246M - identified by screening 516 HCM probands and absent in 2 unaffected family members. However, the …	-
				22987565	-	-	Mutant mice (variants p.S48P and p.I246M) showed molecular, cellular, and gross cardiac hypertrophy, preserved systolic function, interstitial fibrosis and mal-aligned Z disks.
				18591919	0/438 (0.00000, no excess)	-	-
				Clinical	1/632 (0.00158, no excess)	Summary: Linkage analysis in a large pedigree identified a missense variant which fully segregated in the family with a mouse model developing a HCM phenotype. However a second variant, identified through proband screening and subsequently shown to be common in the ExAC Finnish population, displayed a similar phenotype in the mouse model. Only two other rare variants have been identified in over …
				This study	1/804 (0.00124, no excess)
				Total	2/2390 (0.00084, no excess)
	Weak Evidence
	MYH6	Sarcomeric	0.02466	11815426	1/31 (0.03226, p=0.539)	c.2384G>A/p.R795Q - [ExAC AC=4, freq=0.000033]	-
				15998695	-	c.3195G>C/p.Q1065H identified in 1/21 HCM probands and absent in two unaffected offspring. [ExAC AC=28, freq=0.000231]	-
				22429680	-	c.166G>A/p.G56R identified in 1/80 HCM patients. [ExAC AC=8472, freq=0.069796]	-
				25351510	37/874 (0.04233, p=0.002)	-	-
				Clinical	-	Summary: Three reports associating MYH6 variants with HCM have been published but all are present in ExAC (two at a frequency > 0.0001) and no other supporting data was provided. The combined HCM case cohort does demonstrate an excess of rare variants over ExAC but with marginal significance (p=0.00154). Given the high rate of rare MYH6 variants in the population and the lack of direct evidence f…
				This study	27/804 (0.03358, p=0.108)
				Total	65/1709 (0.03803, p=0.001)
	TNNC1	Sarcomeric	0.0006	11385718	-	c.86T>A/p.L29Q - identified in 59 year old patient. [ExAC AC=0]	-
				18572189	3/1025 (0.00293, p=0.027)	c.23C>T/p.A8V - [ExAC AC=0] c.251G>A/p.C84Y - [ExAC AC=0] c.402G>T/p.E134D - [ExAC AC=0] c.435C>A/p.D145E - [ExAC AC=28, freq=0.000232]	Some of the identified variants led to increased calcium sensitivity of force development and force recovery.
				21262074	-	c.363dupG - identified in 19 year old male who died of SCD and segregated with HCM in the family, present in 5 affected and 2 unaffected individuals (approximate LOD = 1.2). [ExAC AC=0]	-
				22815480	-	c.91G>T/p.A31S - likely de novo variant in a paediatric HCM patient with multiple episodes of ventricular fibrillation and aborted sudden cardiac death. [ExAC AC=0]	-
				25351510	3/874 (0.00343, p=0.018)	-	-
				26304555	-	-	Knock-in mice with the p.A8V variant (previously detected in a HCM patient) displayed atrial enlargement, papillary muscle hypertrophy, and fibrosis, with intact cardiomyocytes showing reduced diastolic sarcomeric length, increased shortening, and prolonged calcium and contractile transients.
				Clinical	0/632 (0.00000, no excess)	Summary: An excess of rare variants have been observed across combined HCM cohorts, though due to the very low frequencies in cases (0.0024), this does not quite meet the threshold for significance with multiple testing correction (p=0.00175). Several studies have assessed the effects on protein function of the identified variants, however as one of these variants occurs in 28 individuals in ExAC…
				This study	2/804 (0.00249, p=0.088)
				Total	8/3335 (0.00240, p=0.002)
	TRIM55	Ubiquitin proteasome	0.00734	24865491	14/594 (0.02357, p=0.0002)	14 rare variants detected in a 594 HCM patient cohort (c.1028A>G/p.K343W and c.1174C>A/p.392T are present at >0.0001 in ExAC, c.1568A>G/p.H523W and c.1614delC occur in alternate transcript, NM_033058). 7/14 patients also have sarcomeric mutations.	Patients with rare variants in TRIM55/MURF2 and TRIM63/MURF1 (as defined in this report) had greater maximum left ventricular wall thickness than patients without (23.8±5.2 vs 21.5±4.7 mm, p=0.006).
				Clinical	-	Summary: A significant excess of variants in TRIM55 (MURF2) and TRIM63 (MURF1) was observed by Su et al in a large HCM cohort versus in-house controls (also significant compared to ExAC). As more than half of the patients with these variants also had sarcomeric mutations, the authors postulated they might be modifier variants and demonstrated a significant increase in LV wall thickness in patient…
				This study	6/399 (0.01504, p=0.077)
				Total	20/993 (0.02014, p<0.0001)
	TRIM63	Ubiquitin proteasome	0.00514	24865491	12/594 (0.02020, p<0.0001)	12 rare variants detected in 594 HCM patient cohort (c.378A>T/p.E126D is present at frequency of 0.002 in ExAC East Asians). 8/12 patients also have sarcomeric mutations.	Patients with rare variants in TRIM55/MURF2 and TRIM63/MURF1 (as defined in this report) had greater maximum left ventricular wall thickness than patients without (23.8±5.2 vs 21.5±4.7 mm, p=0.006).
				Clinical	-	Summary: A significant excess of variants in TRIM63 (MURF1) and TRIM55 (MURF2) was observed by Su et al in a large HCM cohort verus in-house controls (also significant compared to ExAC). As more than half of the patients with these variants also had sarcomeric mutations, the authors postulated they might be modifier variants and demonstrated a significant increase in LV wall thickness in patients…
				This study	8/804 (0.00995, p=0.075)
				Total	20/1398 (0.01431, p<0.0001)
	Functional data only
	ANKRD1	Z-disc	0.00354	19608031	3/384 (0.00781, p=0.159)	c.423C>T/p.Q59X - detected in 2 patients but did not segregate in families. [ExAC AC=0] c.838A>G/p.I280V - [ExAC AC=4, freq=0.000033] c.154C>G/P52A - [ExAC AC=13, freq=0.000107] c.368C>T/p.T123M - [ExAC AC=28, freq=0.000232]	In COS-7 cells, three missense variants (p.P52A, p.T123M, p.I280V) increased binding to titin and myopalladin. In mature cardiomyocytes, the variants led to abnormal intracellular accumulation of CARP proteins.
				23572067	-	-	In engineered heart tissues generated from rat heart cells, p.T123M caused higher force and velocities of contraction and relaxation than wild type. p.P52A and p.I280V were highly unstable, not incorporated into the sarcomere and had no effect on contraction. They were incorporated upon epoxomicin treatment with p.I280V demonstrating prolonged relaxation.
				Clinical	4/807 (0.00496, p=0.5409)	Summary: With no reports of variants segregating in families and no significant excess of rare ANKRD1 variants in HCM cases, there is currently no evidence to support a primary role for ANKRD1 variants as pathogenic for HCM. However, cell and tissue functional assays have demonstrated effects on contraction and protein binding for variants identified in three HCM patients. As these three variants…
				This study	3/804 (0.00373, p=0.764)
				Total	10/1995 (0.00501, p=0.252)
	CAV3	Calcium signalling	0.00138	14672715	1/146* (0.00685, p=0.184)	c.191C>G/p.T64S - present in 2 affected siblings and absent in unaffected mother (affected father died at 41 and is an obligate carrier) (approximate LOD = 0.6). [ExAC AC=0]	In transfected COS7 and NIH3T3 cells, the variant reduced the cell surface expression of caveolin-3.
				14645200	-	-	Transgenic mice expressing the CAV3 p.P104L variant (a model of autosomal dominant limb-girdle muscular dystrophy) developed HCM, enhanced basal contractility, decreased left ventricular end diastolic diameter, and loss and cytoplasmic mislocalization of caveolin-3 protein.
				25351510	0/874 (0.00000, no excess)	-	-
				Clinical	-	Summary: With only very limited human genetic evidence associating CAV3 variants with HCM (a single pedigree with a LOD score of 0.6), there is currently little data to suggest this gene is associated with HCM (no other variants were detected in two large cohorts). However, a mouse model of a different variant associated with limb-girdle muscular dystrophy has een shown to develop HCM.
				This study	0/804 (0.00000, no excess)
				Total	1/1824 (0.00055, no excess)
	FHL2	Cytoskeletal	0.0031	25358972	1/121* (0.00826, p=0.315)	c.512C>T/p.T171M - found in the index patient and her affected son, though her husband (also affected by HCM) was not a carrier. [ExAC AC=5, freq=0.000063] c.559G>T/p.V187L - [ExAC AC=24, freq=0.000231] c.530G>A/p.R177Q - [ExAC AC=484, freq=0.005389]	Variants do not affect the anti-hypertrophic activity of FHL2 but may induce hypercontractility in engineered heart tissues.
				Clinical	-	Summary: FHL2 has been shown to have antihypertrophic activity, with its expression downregulated in HCM patients and animal models. Two variants detected in HCM patients and functional assays demonstrated they did not interfere with the protective effect of FHL2 but did induce hypercontractility. However, as they are present in ExAC (in 5 and 24 individuals), they are unlikely to be primary path…
				This study	2/399 (0.00501, p=0.354)
				Total	3/520 (0.00577, p=0.223)
	FXN	Cytoskeletal	0.00132	15936968	1/389 (0.00257, p=0.407)	c.118C>T/p.R40C was detected in a patient with a heterozygous MYBPC3:p.R810H variant (previously associated with HCM with homozygosity or compound heterozygosity). The patient had no family history of HCM or SCD, was diagnosed in childhood and had an arrhythmogenic form of HCM with a cardiac phenotype similar to Friedrich ataxia. [ExAC AC=0]	The variant alters a mitochondrial processing peptide (MPP) cleavage site that prevents the production of the mature form of frataxin. Yeast cells expressing the variant showed increased sensitivity to oxidative stress with an accumulation of the precursor protein.
				Clinical	-	Summary: While recessive mutations in FXN can cause Friedrich's ataxia, a mitochondrial disease which involves cardiac hypertrophy, heterozygous variants may have a phenotypic effect in HCM cases, acting in synergy with sarcomeric mutations. However there has only been one case report thus far and this effect may be restricted to variants affecting MPP cleavage sites.
				This study	1/804 (0.00124, no excess)
				Total	2/1193 (0.00168, p=0.670)
	JPH2	Calcium signalling	0.00654	17509612	3/388* (0.00773, p=0.744)	p.S101R - [ExAC AC=0] c.421T>C/p.Y141H - [ExAC AC=1, freq=0.000017] p.S165F - [ExAC AC=0]	In muscle cell lines, each variant caused protein reorganisation of JPH2, perturbations in intracellular calcium signalling and marked cardiomyocyte hyperplasia.
				17476457	0/296 (0.00000, no excess)	c.1513G>A/p.G505S - identified in 4/296 HCM patients and absent in 472 controls, but is present at frequency of 0.015 in 1000 Genomes (poor coverage at this position in ExAC).	-
				22389502	-	-	In primary mouse skeletal myotubes p.Y141H caused hypertrophy and altered calcium signalling through abnormal functional membrane complexes and increased store operated calcium entry.
				23973696	2/203 (0.00985, p=0.384)	c.505G>A/p.E169K - identified in a patient with HCM and juvenile-onset paroxysmal AF. [ExAC AC=0]	Pseudoknock-in mouse models expressing the variant demonstrated a higher incidence of inducible AF than wild type or mice with c.1213G>T/p.A405S and showed an increased incidence of abnormal SR Ca(2+) release events.
				Clinical	-	Summary: A number of studies have identified JPH2 variants in HCM patients and demonstrated functional effects in cellular and animal models. However without family segregation data or any excess of rare variants in cases over ExAC, a primary role for JPH2 variants in HCM cannot be currently supported.
				This study	4/405 (0.00988, p=0.343)
				Total	9/1292 (0.00697, p=0.727)
	KLF10	Transcription regulation	0.00486	22234868	5/923* (0.00542, p=0.808)	c.34G>A/p.A12T - [ExAC AC=0] c.80T>C/p.M27T - [ExAC AC=10, freq=0.000082] c.409G>A/p.E137K - [ExAC AC=2, freq=0.000017] c.610G>A/p.A204T - [ExAC AC=3, freq=0.000025] c.646A>G/p.T216A - [ExAC AC=6, freq=0.000049] c.674G>A/p.S225N - [ExAC AC=74, freq=0.000610]	p.A12T and p.S225N reversed KLF10 repression of SMAD7 promoter activity in H9C2 cardiomyocytes (though the latter is a common variant in Finns, ExAC Finnish frequency of 0.01). All variants identified in the cohort reversed KLF10 repression of PTTG1 promoter activity in AKR2B fibroblasts, though a common variant (p.S249F with a frequency of 0.115 in East Asians in ExAC) also displayed this effect.
				Clinical	-	Summary: KLF10 knockout mice develop late onset cardiac hypertrophy with many characteristic features of HCM. However, no significant excess has been observed in two HCM cohorts, and without further human genetic evidence there is currently insufficient data to suggest a role for KLF10 in HCM. Some of the variants identified in HCM patients have been shown to affect KLF10 gene regulation, though …
				This study	4/405 (0.00988, p=0.138)
				Total	9/1328 (0.00678, p=0.315)
	LDB3	Z-disc	0.01122	17097056	3/239* (0.01255, p=0.752)	c.1075G>A/p.D359N - [ExAC AC=7, freq=0.000070] c.1382A>C/p.Y461S - [ExAC AC=2, freq=0.000017] c.1823C>T/p.P608L - [ExAC AC=11, freq=0.000091] c.566C>T/p.S189L - detected in two patients [ExAC AC=68, freq=0.000571] c.1535A>C/p.Q512P - [ExAC AC=28, freq=0.000232]	-
				24730657	-	c.160G>A/p.G54S - identified in a HCM patient from a 50 gene screen. [ExAC AC=5, freq=0.000041]	Using molecular dynamics simulations, this variant is predicted to affect the binding of LDB3/ZASP to alpha-actinin 2 and calcium voltage channels.
				25351510	2/874 (0.00229, no excess)	-	-
				Clinical	-	Summary: There is no excess of LDB3 variants in HCM cases and no reports of variants segregating with disease. One report has used in silico molecular dynamics to predict that a variant identified in a HCM patient will affect binding of LDB3 to alpha-actinin 2 and calcium channels, but any role for LDB3 in HCM remains unknown.
				This study	6/405 (0.01481, p=0.470)
				Total	11/1518 (0.00725, no excess)
	MYLK2	Enzyme	0.00782	11733062	0/490 (0.00000, no excess)	Two MYLK2 variants - c.260C>T/p.A87V [ExAC AC=16, freq=0.000137] and c.284C>A/p.A95E [ExAC AC=91, freq= 0.000785] were identified on the maternal haplotype of a 13 year old white male with early midventricular HCM who had also inherited MYH7:p.E743D from his father. Both parents displayed asymmetrically thickened hearts with echocardiography but were only examined after their son's diagnosis, sug…	-
				25825456	-	c.970A>G/p.K324E - detected in a complex pedigree with overlapping HCM and LQT phenotypes (along with KCNQ1 and MYH7 variants). HCM was present in individuals with both or either MYLK2 and MYH7 variants, with the data suggesting the MYLK2 variant might be associated with abnormal cardiac repolarisation in HCM. [ExAC AC=0]	-
				Clinical	-	Summary: Two case reports suggest MYLK2 variants may contribute to a HCM phenotype in the presence of sarcomeric mutation but there is currently no evidence to support a primary role for MYLK2 variants in HCM.
				This study	10/804 (0.01244, p=0.153)
				Total	10/1294 (0.00773, no excess)
	MYOM1	M band	0.02394	21256114	1/188 (0.00532, no excess)	c.4468G>A/p.V1490I - present in 3 affected (aged 51-75) and 3 unaffected (aged 23-26) and absent in 5 unaffected (aged 18-52) (approximate LOD = 0.6). [ExAC AC=2, freq=0.000076]	Variant caused reduced dimerisation of C-terminal myomesin domains.
				Clinical	-	Summary: There is currently very limited data to associate variants in MYOM1 with HCM. A single report identified a variant which segregated in a small pedigree (LOD = 0.6), supported by some functional data. However this variant is also present in 2 individuals in ExAC. There was no excess of variants in the small HCM cohort that was sequenced compared to ExAC.
				This study	-
				Total	1/188 (0.00532, no excess)
	MYPN	Z-disc	0.01434	20801532	0/93 (0.00000, no excess)	c.3335C>T/p.P1112L - detected in a HCM patient with a pathogenic MYH7 mutation (p.V606M) and his unaffected mother. [ExAC AC=368, freq=0.003034]	-
				22286171	9/484 (0.01860, p=0.438)	c.458A>G/p.K153R - [ExAC AC=0] c.650C>A/p.A217E - [ExAC AC=0] c.3793G>C/p.A1265P - [ExAC AC=0] c.1229T>C/p.V410A - [ExAC AC=5, freq=0.000041] c.2521C>A/p.P841T - [ExAC AC=0] c.2653C>T/p.R885X - [ExAC AC=1, freq=0.000008] c.1840G>A/p.E614K - present in 3 HCM patients and 3 controls, included here as EXAC frequency is less than 0.0001 [ExAC AC=9, freq=0.000074] c.59A>G/p.Y20C - [ExAC AC=111, freq=0…	Cardiac-restricted p.Y20C transgenic mice developed HCM and showed other functional effects but this is a common variant (in 111 individuals in ExAC).
				Clinical	-	Summary: The MYPN variants detected in HCM patients are either too common to be causative or are not observed at a significant excess over population controls. Transgenic mice with the p.Y20C variant develop HCM with reduced binding of MYPN to CARP and abnormal Z-disc assembly, however this variant is present at too high a frequency in the population to be a primary pathogenic mutation.
				This study	12/804 (0.01493, p=0.880)
				Total	21/1381 (0.01521, p=0.731)
	NEXN	Z disc	0.00756	20970104	1/121* (0.00826, p=0.601)	c.391C>G/p.Q131E - present in 3 affected members and absent in 3 unaffected members of a 3 generation family (approximate LOD = 0.9). [ExAC AC=1, freq=0.000008] c.835C>T/p.R279C - present in 3 affected members and absent in 3 unaffected members of a 3 generation family. [ExAC AC=71, freq=0.000595]	p.Q131E leads to local accumulations of nexilin in the cytoplasm and decreases the binding of nexilin to alpha-actinin.
				Clinical	8/632 (0.01266, p=0.1584)	Summary: One study identified two NEXN variants which segregated in small pedigrees and demonstrated some functional effects. However one of these (p.R279C) is relatively common in East Asians (allele frequency of 0.007) and is therefore unlikely to be pathogenic. With no statistically significant excess of rare variants in combined HCM cohorts over ExAC, the role of NEXN in HCM remains unknown.
				This study	10/804 (0.01244, p=0.146)
				Total	19/1557 (0.01220, p=0.053)
	TCAP	Z-disc	0.00242	15582318	1/346* (0.00289, p=0.570)	c.410C>T/p.T137I - detected in a female HCM patient and her affected son. [ExAC AC=0] c.458G>A/p.R153H - detected in a male HCM patient, his affected sister and his two unaffected sons (aged 19 and 21). [ExAC AC=20, freq=0.000168]	With Y2H and GST pull-down assays, the variants detected in HCM patients augment the ability of TCAP to bind with titin and calsarcin-1 (but not MLP) (DCM associated variants impaired these interactions).
				16352453	2/389* (0.00514, p=0.246)	Two rare variants detected in this HCM cohort - c.208C>T/p.R70W [ExAC AC=2, freq=0.000021] and c.269C>T/p.P90L (the patient also had the MYBPC3:p.Q998R variant) [ExAC AC=0]. The p.E13del variant detected in two patients is equivalent to c.33_35delGGA/p.E12del, a common variant [ExAC AC=115, freq=0.000952].	-
				25351510	3/874 (0.00343, p=0.476)
				Clinical	-	Summary: No excess of rare variants has been observed in combined HCM cohorts with no segregation data to support a role for TCAP variants as primary pathogenic mutations. Variants detected in HCM patients have been shown to affect binding of TCAP to other Z-disc proteins however.
				This study	1/804 (0.00124, no excess)
				Total	7/2413 (0.00290, p=0.532)
	No Evidence
	CALR3	Calcium signalling	0.00456	17655857	1/252 (0.00397, no excess)	c.218G>A/p.R73Q - patient also had two MYBPC3 missense variants. [ExAC AC=4, freq=0.000032] c.245A>G/p.K82R - [ExAC AC=69, freq=0.000568]	-
				Clinical	-	Summary: One rare variant was detected in the published cohort but this patient had two MYBPC3 variants and the overall frequency of rare CALR3 variants in the cohort is at the background population level. With no case excess of variants and no other supporting data, there is currently no evidence that CALR3 variants are causative for HCM.
				This study	0/804 (0.00000, no excess)
				Total	1/1056 (0.00095, no excess)
	CASQ2	Calcium signalling	0.00508	17655857	1/252 (0.00397, no excess)	p.D63E - patient also two MYBPC3 variants. [ExAC AC=0]	-
				25351510	6/874 (0.00686, p=0.464)	-	-
				Clinical	-	Summary: One rare variant was detected in the published cohort but this patient also had two MYBPC3 variants (including one truncating) and the frequency of rare CASQ2 variants in the cohort is at the background population level. With no case excess of variants and no other supporting data, there is currently no evidence that CASQ2 variants are causative for HCM.
				This study	3/804 (0.00373, no excess)
				Total	10/1930 (0.00518, p=0.870)
	LMNA		0.00624	23785128	-	c.1804G>A/p.G602S - [ExAC AC=29, freq=0.000262]	-
				25351510	5/874 (0.00572, no excess)	-	-
				Clinical	-	Summary: The reported LMNA variant (detected in a HCM patient by panel screening) is too common to be disease-causing. No significant excess of LMNA variants were observed in HCM cohorts. There is currently no evidence that LMNA variants are causative for HCM.
				This study	8/804 (0.00995, p=0.174)
				Total	13/1678 (0.00775, p=0.429)
	OBSCN		0.11066	17716621	-	c.13031G>A/p.R4344Q - [ExAC AC=1005, freq=0.011649] c.13450G>A/p.A4484T - [ExAC AC=125, freq=0.002637]	-
				Clinical	-	Summary: The only OBSCN variants linked to HCM are too common to be pathogenic. In the absence of any other data, there is no evidence that OBSCN variants are causative for HCM.
				This study	-
				Total	-
	PDLIM3	Z-disc	0.00506	20801532	1/93* (0.01075, p=0.377)	c.317A>C/p.E106A - identified in a patient genotype-negative for seven HCM genes. [ExAC AC=5, freq=0.000042]	-
				25351510	3/874 (0.00343, no excess)	-	-
				Clinical	-	Summary: The reported PDLIM3 variant was unsupported by family segregation data and, although rare, is still detected in 5 individuals in ExAC. With no excess observed in HCM cases, there is currently no evidence that PDLIM3 variants are causative for HCM.
				This study	7/804 (0.00871, p=0.136)
				Total	11/1771 (0.00621, p=0.495)
	SRI	Calcium signalling	0.00214	16118855	-	c.334T>C/p.F112L - [ExAC AC=72, freq=0.000593]	-
				17655857	0/252 (0.00000, no excess)	-	-
				Clinical	-	Summary: The reported SRI variant detected in a HCM cohort is too common to be disease-causing. In the absence of any other data, there is currently no evidence that SRI variants are causative for HCM.
				This study	-
				Total	0/252 (0.00000, no excess)
	TRIM54	Ubiquitin proteasome	0.0051	24865491	12/594 (0.02020, p<0.0001)	-	-
				Clinical	-	Summary: No excess of variants was observed between a HCM cohort and controls in the study by Su et al, although the frequency of rare variants in ExAC is considerably lower than the reported controls (an East Asian population). Combining data between this study and ours, an excess is still observed compared to ExAC, though this is not significant with multiple testing correction.
				This study	1/399 (0.00251, no excess)
				Total	13/993 (0.01309, p=0.002)
	VCL	Z-disc	0.01016	16236538	0/389* (0.00000, no excess)	c.2923C>T/p.R975W - [ExAC AC=16, freq=0.000132]	Vinculin levels in intercalated discs was markedly reduced using immunohistochemical analysis of myectomy specimen.
				16712796	1/228* (0.00439, no excess)	c.829C>A/p.L277M - [ExAC AC=5, freq= 0.000041]	Vinculin levels in intercalated discs was markedly reduced using immunohistochemical analysis of myectomy specimen.
				16949038	-	-	Vinculin levels in intercalated discs, but not Z-discs, are reduced in 10 patients with obstructive HCM.
				23785128	1/63 (0.01587, p=0.475)	c.1543G>A/p.G515S - [ExAC AC=0]	-
				25351510	11/874 (0.01259, p=0.494)	-	-
				Clinical	-	Summary: Two VCL variants have been linked to HCM, with a demonstrated reduction in vinculin protein levels in the patients' intercalated discs, though both are present in ExAC. However, a subsequent study also observed this reduction in HCM patients without VCL variants, indicating this may be independent of underlying genetic variation. No excess of VCL variants are observed in HCM cohorts. Whi…
				This study	8/804 (0.00995, no excess)
				Total	21/2358 (0.00891, no excess)
	Table S5: Summary of variant frequency and published evidence for genes associated with HCM (not including 8 validated sarcomeric genes). The ExAC data is the proportion of individuals in the database with rare variants (defined as an allelic frequency < 0.0001). All cohort frequencies also only include rare variants. Clinical refers to the combined data of LMM and OMGL. P-values shown are from F…

## Sheet: Table S7
Gene	HGVS coding	HGVS protein	Variant type	No. cases	ExAC frequency
ACTN2	c.58A>G	p.M20V	missense	1	0
ACTN2	c.556C>T	p.L186F	missense	2	8.237e-05
ACTN2	c.671A>G	p.D224G	missense	1	0
ACTN2	c.947T>C	p.M316T	missense	1	9.06e-05
ACTN2	c.959T>G	p.L320R	missense	1	0
ACTN2	c.979C>T	p.R327C	missense	1	2.471e-05
ACTN2	c.1172A>G	p.N391S	missense	1	4.943e-05
ACTN2	c.1180C>T	p.R394W	missense	2	4.119e-05
ACTN2	c.1445G>A	p.R482Q	missense	1	2.493e-05
ACTN2	c.1552C>T	p.H518Y	missense	1	3.296e-05
ACTN2	c.1624A>G	p.M542V	missense	2	3.295e-05
ACTN2	c.1823G>A	p.R608Q	missense	1	7.414e-05
ACTN2	c.2506C>T	p.R836W	missense	1	0
ANKRD1	c.209T>G	p.L70R	missense	1	0
ANKRD1	c.605T>C	p.L202S	missense	1	0
ANKRD1	c.881A>G	p.H294R	missense	1	2.471e-05
CASQ2	c.748C>T	p.R250C	missense	1	4.961e-05
CASQ2	c.829A>G	p.S277G	missense	1	0
CASQ2	c.1051G>A	p.D351N	missense	1	1.661e-05
CRYAB	c.31C>T	p.R11C	missense	1	1.838e-05
CRYAB	c.295G>T	p.E99X	nonsense	1	0
CSRP3	c.16G>A	p.G6R	missense	1	6.601e-05
CSRP3	c.131T>C	p.L44P	missense	2	0
CSRP3	c.191G>A	p.R64H	missense	1	3.298e-05
CSRP3	c.379G>A	p.V127I	missense	1	4.118e-05
CSRP3	c.449G>A	p.C150Y	missense	1	8.24e-06
FHL1	c.142G>A	p.G48S	missense	1	0
FHL1	c.764G>A	p.C255Y	missense	1	0
FHL2	c.338G>T	p.R113L	missense	1	1.673e-05
FHL2	c.392G>A	p.R131H	missense	1	4.956e-05
FXN	c.200A>G	p.N67S	missense	1	8.34e-06
JPH2	c.226A>G	p.T76A	missense	1	8.24e-06
JPH2	c.1079A>T	p.N360I	missense	1	0
JPH2	c.1573A>G	p.T525A	missense	1	0
JPH2	c.1808C>T	p.P603L	missense	1	6.895e-05
KLF10	c.455C>T	p.A152V	missense	1	1.657e-05
KLF10	c.506C>G	p.T169S	missense	1	1.648e-05
KLF10	c.646A>G	p.T216A	missense	1	4.942e-05
KLF10	c.1169C>T	p.T390M	missense	1	5.425e-05
LDB3	c.668C>G	p.S223W	missense	1	0
LDB3	c.724G>A	p.A242T	missense	1	4.123e-05
LDB3	c.938C>T	p.T313I	missense	1	0
LDB3	c.1435G>A	p.G479R	missense	2	7.445e-05
LDB3	c.1442C>G	p.P481R	missense	1	8.27e-05
LMNA	c.1279C>T	p.R427C	missense	1	4.161e-05
LMNA	c.398G>A	p.R133Q	missense	1	0
LMNA	c.400C>G	p.L134V	missense	1	0
LMNA	c.924G>T	p.Q308H	missense	1	0
LMNA	c.952G>A	p.A318T	missense	1	0
LMNA	c.1312G>T	p.G438W	missense	3	0
MYH6	c.160C>T	p.R54W	missense	1	2.471e-05
MYH6	c.161G>A	p.R54Q	missense	1	6.591e-05
MYH6	c.485A>G	p.Y162C	missense	1	1.647e-05
MYH6	c.642+1G>T		essential splice site	1	0
MYH6	c.1007C>A	p.A336D	missense	1	1.649e-05
MYH6	c.2108G>T	p.G703V	missense	1	0
MYH6	c.2354G>A	p.R785H	missense	1	8.26e-06
MYH6	c.2366G>A	p.R789H	missense	1	3.301e-05
MYH6	c.2383C>T	p.R795W	missense	1	7.421e-05
MYH6	c.2401A>G	p.I801V	missense	1	2.472e-05
MYH6	c.2611C>T	p.R871C	missense	1	6.59e-05
MYH6	c.2722G>A	p.D908N	missense	1	3.295e-05
MYH6	c.3010G>A	p.A1004T	missense	1	0
MYH6	c.3448G>A	p.E1150K	missense	1	0
MYH6	c.4055A>T	p.E1352V	missense	1	0
MYH6	c.4082G>A	p.R1361H	missense	2	4.123e-05
MYH6	c.4328C>A	p.A1443D	missense	1	6.59e-05
MYH6	c.4504C>T	p.R1502W	missense	1	8.24e-06
MYH6	c.4602G>C	p.Q1534H	missense	1	8.24e-06
MYH6	c.4772A>G	p.N1591S	missense	1	7.413e-05
MYH6	c.5072G>A	p.R1691H	missense	1	0
MYH6	c.5293G>A	p.A1765T	missense	1	8.245e-05
MYH6	c.5389C>G	p.H1797D	missense	1	8.24e-06
MYH6	c.5644C>T	p.R1882C	missense	1	1.648e-05
MYH6	c.5754G>C	p.Q1918H	missense	2	0
MYLK2	c.134C>T	p.P45L	missense	2	5.81e-05
MYLK2	c.233G>A	p.G78E	missense	1	0
MYLK2	c.259G>A	p.A87T	missense	1	2.574e-05
MYLK2	c.293C>T	p.P98L	missense	1	5.169e-05
MYLK2	c.430C>T	p.P144S	missense	1	8.61e-06
MYLK2	c.606G>C	p.E202D	missense	1	2.482e-05
MYLK2	c.1112T>C	p.I371T	missense	1	1.65e-05
MYLK2	c.1309G>A	p.E437K	missense	1	4.12e-05
MYLK2	c.1626C>A	p.N542K	missense	1	6.852e-05
MYOZ2	c.419A>G	p.N140S	missense	1	8.25e-06
MYPN	c.662A>G	p.D221G	missense	2	1.649e-05
MYPN	c.1771A>G	p.S591G	missense	1	1.648e-05
MYPN	c.2240T>C	p.L747S	missense	1	8.24e-06
MYPN	c.2344A>G	p.N782D	missense	1	8.24e-06
MYPN	c.2351C>G	p.P784R	missense	1	8.24e-06
MYPN	c.2417A>C	p.Q806P	missense	1	0
MYPN	c.2644G>A	p.A882T	missense	1	8.24e-06
MYPN	c.3028A>G	p.T1010A	missense	1	0
MYPN	c.3130C>T	p.R1044W	missense	1	4.946e-05
MYPN	c.3262C>T	p.R1088C	missense	1	4.124e-05
MYPN	c.3455C>T	p.T1152I	missense	1	8.24e-06
NEXN	c.11T>C	p.I4T	missense	1	0
NEXN	c.586C>T	p.R196C	missense	1	8.306e-05
NEXN	c.587G>A	p.R196H	missense	1	8.3e-06
NEXN	c.804G>C	p.E268D	missense	1	0
NEXN	c.893C>G	p.T298R	missense	1	9.984e-05
NEXN	c.917G>A	p.R306H	missense	1	8.319e-05
NEXN	c.1112C>T	p.P371L	missense	1	6.133e-05
NEXN	c.1550T>A	p.F517Y	missense	1	0
NEXN	c.1668_1669insGAG		inframe	1	0
NEXN	c.1994G>A	p.S665N	missense	1	8.44e-06
PDLIM3	c.113C>T	p.A38V	missense	1	2.473e-05
PDLIM3	c.194C>T	p.A65V	missense	1	8.24e-06
PDLIM3	c.203G>C	p.R68T	missense	1	0
PDLIM3	c.906-5_909dupAACAGCGGT		inframe	1	0
PDLIM3	c.967T>A	p.C323S	missense	1	0
PDLIM3	c.1070C>T	p.T357M	missense	1	6.59e-05
PDLIM3	c.1072G>A	p.V358I	missense	1	0
PLN	c.74G>A	p.R25H	missense	1	0
PLN	c.116T>G	p.L39X	nonsense	1	8.24e-06
TCAP	c.448G>A	p.G150S	missense	1	4.17e-05
TNNC1	c.65C>A	p.A22E	missense	1	0
TNNC1	c.430A>G	p.N144D	missense	1	0
TRIM54	c.794T>C	p.V265A	missense	1	0
TRIM55	c.529G>A	p.A177T	missense	1	8.28e-06
TRIM55	c.681T>A	p.N227K	missense	1	0
TRIM55	c.775T>A	p.S259T	missense	1	8.24e-06
TRIM55	c.1162C>G	p.P388A	missense	1	7.439e-05
TRIM55	c.1523A>G	p.Q508R	missense	1	0
TRIM55	c.1543C>T	p.P515S	missense	1	8.24e-06
TRIM63	c.170C>T	p.P57L	missense	1	6.93e-05
TRIM63	c.203T>C	p.M68T	missense	1	0
TRIM63	c.262G>A	p.G88R	missense	1	0
TRIM63	c.263G>C	p.G88A	missense	1	9.084e-05
TRIM63	c.501G>C	p.K167N	missense	1	0
TRIM63	c.519T>A	p.C173X	nonsense	1	4.123e-05
TRIM63	c.688C>T	p.R230W	missense	1	5.767e-05
TRIM63	c.879C>A	p.C293X	nonsense	1	0
VCL	c.677C>T	p.A226V	missense	1	0
VCL	c.1379G>A	p.R460Q	missense	1	0
VCL	c.1559G>A	p.R520Q	missense	1	0
VCL	c.1612C>T	p.R538W	missense	1	0
VCL	c.1621C>G	p.L541V	missense	1	9.066e-05
VCL	c.1640G>T	p.R547L	missense	1	0
VCL	c.1841C>T	p.T614M	missense	1	8.26e-06
VCL	c.3227G>A	p.R1076Q	missense	1	6.212e-05
Table S7: Rare variants detected in prospective HCM cohort of up to 804 patients in 31 non-sarcomeric genes. See Table S1 for the transcript IDs and the number of patients sequenced for each gene. ExAC frequency refers to the complete ExAC dataset of up to 60,706 individuals. Only rare variants with an ExAC frequency < 0.0001 are shown. Non-essential splice site variants were not analysed.
